# Supplementary material for: Axicabtagene ciloleucel CD19 CAR-T cell therapy results in high rates of systemic and neurologic remissions in ten patients with refractory large B cell lymphoma including two with HIV and viral hepatitis
Source: J Hematol Oncol. 2020 Jan 3;13:1. doi: 10.1186/s13045-019-0838-y (PMC6942268; doi:10.1186/s13045-019-0838-y)
Supplement: Supplementary file 1 — Additional file 1: Table S1.. Viral load and other lab parameters for three patients (1 HIV, 2 patients with HBV). [file 13045_2019_838_MOESM1_ESM.xlsx]

## Sheet: Sheet1
Supplementary Table 1. Viral load and other lab parameters for three patients (1 HIV, 2 patients with HBV)
		2018-12-21	2019-02-26	2019-06-10	2019-09-13	2019-10-14
HIV Patient CAR-T infusion on 4/29/2019	HIV-1 Viral RNA Load (copies/ml)	0	0	0	116	683817
	CD4 count (cells/µl)	148	120	62	46	not tested
		2018-11-13	2019-01-04	2019-03-05	2019-05-07	2019-08-13
Hepatitis B Patient 1 CAR-T infusion 11/28/2018	Hepatitis B viral load IU/ml	68998	not tested	not tested	not tested	not tested
	LFTs (AST, ALT, Alkaline phosphatase, Total bilirubin, direct bilirubin)	normal	normal	normal	normal	normal
		2018-12-21	2019-04-08	2019-07-26
Hepatitis B Patient 2 CAR-T infusion 3/18/2019	Hepatitis B viral load IU/ml	60	not tested	not tested
	LFTs (AST, ALT, Alkaline phosphatase, Total bilirubin, direct bilirubin)	normal	Grade I Alkaline phosphatase elevation	Grade I Alkaline phosphatase elevation
